# Supplementary material for: Ropivacaine Administration Suppressed A549 Lung Adenocarcinoma Cell Proliferation and Migration via ACE2 Upregulation and Inhibition of the Wnt1 Pathway
Source: Int J Mol Sci. 2024 Aug 28;25(17):9334. doi: 10.3390/ijms25179334 (PMC11395614; doi:10.3390/ijms25179334)
Supplement: Supplementary file 1 [file ijms-25-09334-s001.zip]

Archive with 1 entries (1 files):
- ijms-3129209-supplementary.pdf
